# Supplementary material for: p53-dependent DNA repair during the DNA damage response requires actin nucleation by JMY
Source: Cell Death Differ. 2023 May 4;30(7):1636–47. doi: 10.1038/s41418-023-01170-9 (PMC10307838; doi:10.1038/s41418-023-01170-9)
Supplement: Supplementary file 9 — SI Table 1 [file 41418_2023_1170_MOESM9_ESM.xlsx]

## Sheet: gProfiler_pathways
Table S1. Enriched pathways influenced by JMY depletion during the DNA damage response.
Pathway	Pathway_ID	q-value	Genes
Spliceosome	KEGG:03040	0.0005479896663147509	SF3B6,HNRNPC,DHX8,PPIL1,SNRPE,SNRPA,MAGOH,LSM6,RBMX,PHF5A,HNRNPK,SNW1,CCDC12,ZMAT2,HNRNPA1,HNRNPM,HNRNPU,RBMXL1,SNRPD1,XAB2,SLU7,RBM8A,RP9,SF3B2,SRSF8,SRSF3,LSM3,CTNNBL1,PCBP1,HNRNPA3,PRPF38A,THOC3,SF3A3,TRA2B,PPIH,WBP11,CHERP,PRPF19,SNRPG,CDC5L,SF3A1,SART1,BCAS2,SNRPD3,DDX46,RBM22,DHX15,PUF60,SNU13,PRPF6,PRPF40A,U2AF2,PRPF8,U2SURP,HSPA1B,DDX39B,U2AF1,HSPA1A
MAPK signaling	KEGG:04010	0.0008899753375898816	NRAS,PTPN7,RASGRF1,PDGFRB,PRKACB,PRKCA,CRK,RRAS,CACNA2D4,IL1RAP,DUSP2,EREG,ELK1,AKT3,GNG12,PRKACA,PPP3CB,MAP3K4,GADD45B,RELB,CDC42,JUND,PDGFC,RRAS2,CACNG6,PPM1B,DAXX,MAPK1,SRF,PPP3CA,FOS,TAB2,MAPKAPK2,PK,LAMTOR3,RPS6KA3,NLK,GADD45A,JUN,ECSIT,FGF1,MAPK8IP1,RPS6KA1,RAC1,PPP5C,NGFR,STMN1,IRAK1,DUSP16,MAX,CASP3,RELA,MAP4K4,MAPK8,NFKB1,PPM1A,ATF2,MAP2K1,RAP1B,PAK2,PDGFA,MAPK14,VEGFB,TGFBR1,CDC25B,MAP3…
Cellular senescence	KEGG:04218	0.008982233288659387	NRAS,ZFP36L1,RRAS,ETS1,AKT3,PPP3CB,GADD45B,PPP1CA,SLC25A6,HUS1,RRAS2,CCND1,PIK3CA,PPP1CB,RB1,MAPK1,PPP3CA,SLC25A5,CCNB2,MAPKAPK2,GADD45A,CDK1,NBN,PPP1CC,CALM3,FBXW11,VDAC1,CDK4,HIPK2,RELA,NFKB1,SIRT1,MAP2K1,VDAC2,MAPK14,CDKN1A,PIK3CD,CALM1,PTEN,TGFBR1,E2F3,FOXM1,RBBP4,HIPK1,AKT1,HIPK3,MTOR,ATM,TRPM7,CCNE2,E2F1,ITPR3,CCND2,ITPR1,ITPR2,TGFB2,TGFB3,HLA-E,E2F2,CACNA1D
Regulation of actin cytoskeleton	KEGG:04810	0.008982233288659387	NRAS,MYL10,ENAH,PDGFRB,FN1,ITGB3,CRK,RRAS,LIMK1,MYL9,TIAM1,PIP4K2A,ITGA7,GNG12,ARPC4,ACTB,PPP1CA,CDC42,MYL12B,ABI2,PDGFC,RRAS2,PIK3CA,WASF2,PPP1CB,WASL,MAPK1,BRK1,ROCK1,ARPC1B,PTK2,PFN2,FGF1,ARPC2,DOCK1,CYFIP2,RAC1,PPP1CC,MYL12A,VCL,PAK4,BCAR1,CYFIP1,ARPC3,ROCK2,WASF1,GSN,MAP2K1,PAK2,PDGFA,GNA13,PIK3CD,ARPC1A,PFN1,PIP5K1A,RHOA,GNA12,ARPC5,IQGAP3,EZR,LPAR5,SLC9A1,FGFR4,ITGA3,FGFR3,PPP1R12C,ITGB5,F…
ECM-receptor interaction	KEGG:04512	0.012119765070084049	COL6A3,TNC,COL1A1,FN1,ITGB3,LAMB1,ITGA7,COL4A1,COL4A2,COL9A2,COL6A1,COL6A2,CD47,THBS1,ITGA3,ITGB5,ITGAV,CD44,LAMA5,AGRN,SDC1,HSPG2,ITGA5,LAMB3,COL4A5,ITGB8,LAMC2,SV2A,DAG1,ITGA10,COL4A6,ITGB4,COL4A4,LAMA3,FRAS1,SPP1,COL4A3
Autophagy	KEGG:04140	0.016505235094560332	RAB7B,NRAS,PRKACB,HMGB1,RRAS,AKT3,ATG4C,PRKACA,ATG10,ATG3,IGBP1,RRAGA,VMP1,RRAS2,PIK3CA,RAB1A,MAPK1,ATG7,NRBF2,PPP2CA,SH3GLB1,EIF2S1,RPS6KB1,DDIT4,ATG101,MAPK8,PPP2CB,MAP2K1,PIK3CD,PRKAA1,RB1CC1,PTEN,RAB7A,GABARAPL2,SNAP29,AKT1,MTOR,ATG9A,BNIP3,ATG12,ATG4B,MTMR4,ULK1,ITPR1,RPTOR,LAMP2,CTSL,DAPK2,RAB39B,LAMP1,CTSD,ATG9B
Insulin signaling	KEGG:04910	0.016505235094560332	NRAS,PRKACB,CRK,SHC2,PPP1R3B,ELK1,AKT3,PRKACA,PRKAR1A,EIF4E2,PPP1CA,GYS1,SHC1,PRKAR1B,PIK3CA,PPP1CB,MAPK1,EIF4E,PPP1R3C,PRKAG1,RPS6,PPP1CC,CALM3,RPS6KB1,MAPK8,MAP2K1,PIK3CD,PRKAA1,CALM1,MKNK2,GRB2,AKT1,EXOC7,MTOR,INPPL1,PTPRF,PHKA2,IKBKB,PHKG1,INSR,PHKA1,RPTOR,PDE3B,G6PC3,ACACA,SLC2A4,SHC3,PCK2,FASN,SREBF1,ACACB,HKDC1
p53 signaling	KEGG:04115	0.019464478098318302	BBC3,SESN3,GADD45B,TP53I3,RRM2B,XRCC5,AIFM2,CCND1,CCNB2,GADD45A,CCNG2,CCNG1,SESN1,ZMAT3,XPC,CDK1,BAX,CDK4,CASP3,PPM1D,CDKN1A,PTEN,DDB1,DDB2,SHISA5,TNFRSF10B,MDM4,ATM,THBS1,CCNE2,STEAP3,CCND2,PIDD1,PERP,MLH1
HIF-1 signaling	KEGG:04066	0.02889008444156541	TIMP1,PRKCA,AKT3,EIF4E2,RBX1,EGLN1,PIK3CA,MAPK1,EIF4E,RPS6,RPS6KB1,PDHA1,RELA,PDHB,NFKB1,MAP2K1,CDKN1B,LTBR,CDKN1A,PIK3CD,ARNT,ENO3,IFNGR2,MKNK2,AKT1,PFKL,PGK1,MTOR,IL6R,CAMK2G,INSR,EGLN2,EGLN3,VEGFA,PLCG2,TFRC,ALDOC,NPPA,HKDC1,SLC2A1,ANGPT2,NOS3
Ras signaling	KEGG:04014	0.03555652890172672	GNG11,NRAS,RASGRF1,PDGFRB,PRKACB,RIN1,PRKCA,RRAS,RALB,ETS1,TIAM1,SHC2,ELK1,AKT3,GNG12,PRKACA,CDC42,RASA3,PDGFC,RRAS2,SHC1,PIK3CA,MAPK1,GNB1,FGF1,ABL1,RAC1,NGFR,CALM3,RALBP1,PAK4,GNB2,GNB4,RELA,MAPK8,NFKB1,MAP2K1,PTPN11,RAP1B,SHOC2,PAK2,RALA,PDGFA,PIK3CD,CALM1,VEGFB,GNG5,RGL2,RHOA,ARF6,GRB2,AKT1,EPHA2,CSF1,TGFA,IKBKB,RASAL2,FGFR4,FGFR3,FGF2,INSR,GAB2,MET,NTF3,KITLG,GNG3,BDNF,PLA2G6,EFNA5,GNB3,VEGF…
Pathway	Pathway_ID	q-value	Genes
Regulation of p53 activity	REAC:R-HSA-5633007	4.88E-31	PRDM1,SUPT16H,JMY,GATAD2A,PIP4K2A,AKT3,ZNF385A,TAF7,PPP2R1A,TTC5,HUS1,DAXX,RPS27A,TAF9B,RFC3,TP53RK,PPP2R5C,PPP2CA,PRKAG1,CCNG1,ING2,RHNO1,PPP2R1B,CDK1,NBN,UBC,UBB,HIPK2,RPA3,PIN1,CHD3,USP7,PPP2CB,TAF3,TAF10,SMYD2,SSRP1,MAPK14,TAF1,PRKAA1,RPA1,BRPF3,TOPBP1,CSNK2A1,HDAC1,RBBP4,HIPK1,HDAC2,KAT6A,PRMT5,AKT1,UBA52,CHD4,PPP1R13L
Nucleotide excision repair	REAC:R-HSA-5696398	1.20E-22	TCEA1,UBE2V2,ERCC8,YY1,SUMO3,ACTB,ZNF830,POLR2K,RBX1,RPS27A,RNF111,COPS8,RAD23B,XPC,RFC3,UBE2N,RAD23A,COPS2,SUMO2,ERCC1,XAB2,COPS4,CCNH,UBC,UBB,ACTL6A,PARP1,RPA3,POLR2D,SUMO1,USP7,PRPF19,RPA1,UBE2I,MCRS1,DDB1,DDB2,UBA52
Stabilization of p53	REAC:R-HSA-69541	1.25E-14	PSMC3,RPS27A,PSMC1,PSMD7,PSMD8,PSMC5,UBC,UBB,PSMD1,PSMD12,PSMD2,PSMA4,PSMB1,SHFM1,PSMD5,PSMC2,PSMD3,PSMF1,PSMD13,PSME3,PSMA7,UBA52,PRDM1,AKT3,PPP2R1A,DAXX,PPP2R5C,PPP2CA,CCNG1,PPP2R1B,CDK1,USP7,PPP2CB,AKT1
DNA double-strand break repair	REAC:R-HSA-5693532	9.79E-11	HIST1H2BJ,HIST2H2BE,UBE2V2,XRCC5,HIST1H2BK,HUS1,XRCC6,RPS27A,RFC3,UBE2N,SUMO2,BRCC3,ABL1,SMARCA5,RHNO1,ERCC1,NBN,PPP5C,UBC,UBB,BAZ1B,RNF4,PARP1,RPA3,MAPK8,SUMO1,RPA1,UBE2I,TOPBP1,POLH,UBA52
p53 regulates transcription of cell cycle genes	REAC:R-HSA-6791312	1.12E-08	ZNF385A,PSMC3,RPS27A,PSMC1,PSMD7,PSMD8,PSMC5,UBC,UBB,PSMD1,PSMD12,PSMD2,PSMA4,PSMB1,SHFM1,PSMD5,CDKN1B,PSMC2,CDKN1A,PSMD3,PSMF1,PSMD13,PSME3,PSMA7,UBA52,NPM1,GADD45A,CDK1,BAX,CNOT6,CNOT3,BTG2,PRMT1,CNOT11,CNOT8,CNOT7,CNOT1
p53 regulates metabolic genes	REAC:R-HSA-5628897	1.91E-08	SESN3,AKT3,RRM2B,RRAGA,LAMTOR3,COX7A2L,YWHAE,YWHAZ,PRKAG1,TIGAR,YWHAB,DDIT4,LAMTOR1,AGO2,YWHAQ,PRKAA1,PTEN,AKT1,LRPPRC,MTOR,SLC38A9,PRDX1,MT-CO2,MT-CO3,GLS,RPTOR,MT-CO1
p53 regulates transcription of DNA repair genes	REAC:R-HSA-6796648	3.76E-07	TCEA1,SUPT16H,POLR2K,XRCC5,FOS,JUN,CCNH,MLH1,RRM2B,POLR2D,ATF2,XRCC5,SSRP1,TP53I3,SUPT4H1,NELFE,CDK9,DDB2,CCNT1,XPC
p53 regulates transcription of cell death genes	REAC:R-HSA-5633008	0.914583	TRIAP1,CASP1,BBC3,TNFRSF10C,TP53I3,AIFM2,BAX,CHM,NDRG1,BNIP3L,BIRC5,TNFRSF10B,ATM,RABGGTB,TP53INP1,STEAP3,PIDD1,PERP
p53 regulates transcription of genes involved in cytochrome C release	REAC:R-HSA-6803204	0.00325532	TRIAP1,BBC3,AIFM2,BAX,BNIP3L
Mismatch repair	KEGG:03430	0.004968953	RFC3,MLH1,SSBP1,RPA3,RPA1
Base excision repair	REAC:R-HSA-73884	0.011946386	HIST1H2BJ,HIST2H2BE,HIST1H2BK,RFC3,TERF2IP,PARP1,RPA3,TERF2,RPA1,APEX1
