# Supplementary material for: p53-dependent DNA repair during the DNA damage response requires actin nucleation by JMY
Source: Cell Death Differ. 2023 May 4;30(7):1636–47. doi: 10.1038/s41418-023-01170-9 (PMC10307838; doi:10.1038/s41418-023-01170-9)
Supplement: Supplementary file 10 — SI Table 2 [file 41418_2023_1170_MOESM10_ESM.xlsx]

## Sheet: Sheet 1
Table S2. p53-dependent targets influenced by JMY depletion.
	Note: table was curated based on Fischer M dataset Oncogene
	. 2017 Jul 13;36(28):3943-3956. doi: 10.1038/onc.2016.502
Gene_ID	Gene name	log2(FC)	P-adj
ENSG00000144452	ABCA12	0.910859	1.47773e-05
ENSG00000107796	ACTA2	-0.760973	5.39396e-08
ENSG00000163050	ADCK3	-0.336207	0.0129358
ENSG00000181026	AEN	-0.278082	0.00255347
ENSG00000042286	AIFM2	-0.474716	2.25574e-05
ENSG00000147853	AK3	-0.539926	0.00016534
ENSG00000117020	AKT3	-0.602165	1.45665e-05
ENSG00000012779	ALOX5	0.23844	0.0492222
ENSG00000166025	AMOTL1	-0.385277	0.00014232
ENSG00000196704	AMZ2	-0.528743	4.95784e-07
ENSG00000244509	APOBEC3C	-0.305987	0.00384728
ENSG00000198576	ARC	-0.333945	0.00264227
ENSG00000163947	ARHGEF3	-0.370729	0.00525655
ENSG00000112249	ASCC3	-0.51155	0.000175533
ENSG00000148219	ASTN2	0.506881	0.000910266
ENSG00000162772	ATF3	0.424111	0.0099682
ENSG00000087088	BAX	-0.394244	3.40496e-05
ENSG00000105327	BBC3	-0.679393	1.20856e-10
ENSG00000089685	BIRC5	-0.320154	0.0287227
ENSG00000196072	BLOC1S2	-0.653993	1.74815e-09
ENSG00000104765	BNIP3L	-0.341189	0.00863891
ENSG00000148925	BTBD10	-0.492386	3.07116e-06
ENSG00000133639	BTG1	-0.342658	0.0170363
ENSG00000159388	BTG2	-0.357633	0.000300702
ENSG00000154640	BTG3	-0.596262	3.25088e-07
ENSG00000099338	CATSPERG	0.814751	3.11452e-08
ENSG00000105974	CAV1	0.678049	4.71692e-12
ENSG00000137500	CCDC90B	-0.446415	0.000127307
ENSG00000113328	CCNG1	-0.407342	0.000226247
ENSG00000124762	CDKN1A	-0.291576	0.00192106
ENSG00000139624	CERS5	0.276283	0.00589568
ENSG00000163347	CLDN1	0.597899	5.57106e-05
ENSG00000172409	CLP1	-0.297515	0.0181592
ENSG00000005469	CROT	0.527881	0.000257011
ENSG00000184371	CSF1	0.317455	0.0064741
ENSG00000055163	CYFIP2	-0.405848	0.000135906
ENSG00000151065	DCP1B	-0.337368	0.00393352
ENSG00000167986	DDB1	-0.253215	0.0270984
ENSG00000134574	DDB2	-0.250158	0.0192695
ENSG00000168209	DDIT4	-0.357408	0.000907639
ENSG00000204580	DDR1	0.226632	0.0230833
ENSG00000162496	DHRS3	0.390249	0.0343195
ENSG00000136048	DRAM1	0.421568	0.000336327
ENSG00000144048	DUSP11	-0.36115	0.0014559
ENSG00000105246	EBI3	-0.641963	0.0378871
ENSG00000090776	EFNB1	0.384013	7.13216e-05
ENSG00000171617	ENC1	-0.74243	9.93928e-14
ENSG00000142627	EPHA2	0.275668	0.027797
ENSG00000124098	FAM210B	-0.288726	0.0315721
ENSG00000167196	FBXO22	-0.277193	0.00870857
ENSG00000156804	FBXO32	-0.720963	2.72136e-05
ENSG00000137478	FCHSD2	-0.314417	0.0312755
ENSG00000161513	FDXR	-0.408457	6.80486e-06
ENSG00000185070	FLRT2	1.42098	1.62897e-23
ENSG00000170345	FOS	-0.443723	0.0260347
ENSG00000175592	FOSL1	-0.429397	0.00814557
ENSG00000116717	GADD45A	-0.426585	3.95774e-06
ENSG00000099860	GADD45B	-0.547642	2.97968e-05
ENSG00000063660	GPC1	0.825763	1.30802e-11
ENSG00000233276	GPX1	-0.530365	8.97167e-06
ENSG00000114315	HES1	-0.811009	2.08733e-08
ENSG00000054392	HHAT	0.496227	2.14547e-05
ENSG00000130948	HSD17B3	-0.718026	1.65697e-05
ENSG00000160223	ICOSLG	0.258966	0.0319517
ENSG00000162783	IER5	-0.227803	0.0423308
ENSG00000103742	IGDCC4	0.259341	0.0308854
ENSG00000163453	IGFBP7	0.63594	1.59193e-07
ENSG00000166130	IKBIP	0.411089	0.000109184
ENSG00000151689	INPP1	-0.366523	0.00796273
ENSG00000005884	ITGA3	0.391892	0.0034508
ENSG00000049130	KITLG	0.528361	2.12727e-05
ENSG00000171346	KRT15	0.468188	0.0330091
ENSG00000162511	LAPTM5	-0.463896	0.0454135
ENSG00000128342	LIF	-0.391355	0.00625997
ENSG00000160789	LMNA	-0.289422	0.00246192
ENSG00000163956	LRPAP1	0.419722	1.24435e-05
ENSG00000138095	LRPPRC	-0.23812	0.0323711
ENSG00000279576	MALAT1	0.846938	9.76457e-12
ENSG00000171444	MCC	-0.337936	0.0131741
ENSG00000198948	MFAP3L	0.61507	2.06982e-06
ENSG00000099875	MKNK2	-0.249718	0.0212464
ENSG00000076242	MLH1	-0.375994	0.00320906
ENSG00000153029	MR1	-0.313373	0.0417617
ENSG00000149792	MRPL49	-0.348765	0.00103649
ENSG00000138119	MYOF	1.35336	1.49668e-23
ENSG00000172890	NADSYN1	0.372748	0.000423831
ENSG00000104419	NDRG1	-0.341868	0.000266999
ENSG00000101198	NKAIN4	-0.607304	0.00407684
ENSG00000135778	NTPCR	-0.253331	0.0299311
ENSG00000176046	NUPR1	0.550086	2.54598e-05
ENSG00000159339	PADI4	-1.00079	4.96309e-05
ENSG00000182749	PAQR7	0.400849	0.000507523
ENSG00000112378	PERP	0.642947	8.86318e-10
ENSG00000197121	PGAP1	0.274152	0.0179942
ENSG00000130517	PGPEP1	-0.336074	0.00486979
ENSG00000174307	PHLDA3	-0.268116	0.00649597
ENSG00000054148	PHPT1	-0.46599	5.52768e-06
ENSG00000177595	PIDD1	0.574168	2.92367e-08
ENSG00000154822	PLCL2	-0.602872	0.000695268
ENSG00000145632	PLK2	0.399023	0.00157085
ENSG00000100979	PLTP	0.88539	1.44314e-10
ENSG00000164050	PLXNB1	0.413627	4.22e-05
ENSG00000170734	POLH	-0.257015	0.0233449
ENSG00000110841	PPFIBP1	-0.604729	4.48052e-10
ENSG00000170836	PPM1D	-0.310385	0.00218284
ENSG00000119938	PPP1R3C	-0.445643	0.0147873
ENSG00000100796	PPP4R3A	-0.446479	9.1181e-05
ENSG00000057657	PRDM1	-0.764558	0.00424067
ENSG00000100033	PRODH	0.561443	0.00211048
ENSG00000171862	PTEN	-0.282589	0.0301615
ENSG00000112245	PTP4A1	-0.457237	3.52703e-07
ENSG00000181467	RAP2B	-0.380283	0.00017441
ENSG00000132819	RBM38	-0.225941	0.0331134
ENSG00000042445	RETSAT	0.353181	0.00367042
ENSG00000143333	RGS16	-0.435831	0.022962
ENSG00000115963	RND3	0.517357	0.00094147
ENSG00000116514	RNF19B	-0.272964	0.0439333
ENSG00000105372	RPS19	-0.40378	8.20649e-05
ENSG00000185088	RPS27L	-0.211252	0.0282658
ENSG00000048392	RRM2B	-0.535251	9.83226e-08
ENSG00000196754	S100A2	-1.10725	1.37676e-22
ENSG00000031698	SARS	-0.239373	0.0158239
ENSG00000136531	SCN2A	0.689462	6.82393e-06
ENSG00000197019	SERTAD1	-0.612888	6.60605e-08
ENSG00000080546	SESN1	-0.400864	0.000335097
ENSG00000149212	SESN3	-0.654386	2.68367e-08
ENSG00000137968	SLC44A5	0.514776	0.000863113
ENSG00000088836	SLC4A11	0.749303	7.5505e-09
ENSG00000090020	SLC9A1	0.368743	0.00578411
ENSG00000205302	SNX2	-0.328938	0.0146304
ENSG00000115107	STEAP3	0.404397	0.000259444
ENSG00000135823	STX6	-0.464409	0.000156031
ENSG00000100647	SUSD6	0.49209	1.78235e-05
ENSG00000129566	TEP1	0.548474	4.70073e-06
ENSG00000163235	TGFA	0.324674	0.00245639
ENSG00000078237	TIGAR	-0.388544	0.000198962
ENSG00000164342	TLR3	0.50737	0.00367042
ENSG00000064115	TM7SF3	0.287202	0.00491674
ENSG00000137216	TMEM63B	0.575094	7.4804e-07
ENSG00000120889	TNFRSF10B	0.279874	0.00881753
ENSG00000173535	TNFRSF10C	-0.64942	0.00456537
ENSG00000115129	TP53I3	-0.536656	1.04598e-08
ENSG00000164938	TP53INP1	0.398294	1.46682e-06
ENSG00000170855	TRIAP1	-0.746184	6.15433e-11
ENSG00000112343	TRIM38	-0.318071	0.0264369
ENSG00000132256	TRIM5	-0.233857	0.0452276
ENSG00000179046	TRIML2	-0.54057	0.000100756
ENSG00000176912	TYMSOS	-0.493267	0.000206078
ENSG00000111424	VDR	-0.512243	0.00683947
ENSG00000167992	VWCE	0.918033	1.539e-07
ENSG00000154767	XPC	-0.444798	1.77219e-06
ENSG00000079246	XRCC5	-0.539581	1.97327e-06
ENSG00000172667	ZMAT3	-0.399036	0.000628282
ENSG00000005801	ZNF195	0.285599	0.0352067
ENSG00000165804	ZNF219	-0.324532	0.00401339
ENSG00000161642	ZNF385A	-0.580118	2.47756e-06
