# Supplementary material for: p53-dependent DNA repair during the DNA damage response requires actin nucleation by JMY
Source: Cell Death Differ. 2023 May 4;30(7):1636–47. doi: 10.1038/s41418-023-01170-9 (PMC10307838; doi:10.1038/s41418-023-01170-9)
Supplement: Supplementary file 11 — SI Table 3 [file 41418_2023_1170_MOESM11_ESM.xlsx]

## Sheet: Hoja1
Supplementary Table 3. List of antibodies used in this study.
Antibodies	Dilution	Supplier (Cat. Number)
Rabbit polyclonal anti-JMY	1/5,000	Proteintech (#25098-1-AP)
Mouse monoclonal anti-ACTB	1/10,000	SantaCruz (C4, #SC-47778)
Rabbit monoclonal anti-XPC	1/1,000	Cell Signaling Technology (#12701)
Mouse monoclonal anti-TP53	1/5,000 or (2mL, ChIP)	SantaCruz (DO-1, #SC-126)
Rabbit monoclonal anti-γH2AX	1/500 (IF) or 1/1,000 (WB)	Cell Signaling Technology (#2577)
Rabbit monoclonal anti-53BP1	1/500	Cell Signaling Technology (#88439)
Mouse monoclonal anti-HA.11	1/200	BioLegend (16B12, #MMS-101P)
Rabbit polyclonal anti-XRCC5	1/5,000	Proteintech (#16389-1-AP)
Rabbit monoclonal anti-GAPDH	1/2,000	Sigma-Aldrich (G9, #SC-365062)
Mouse monoclonal anti-FLAG	1/200	Sigma-Aldrich (M2, #F1804)
Rabbit polyclonal anti-phosphoATM/ATR substrate	1/200	Cell Signaling Technology (#2851)
Donkey anti-rabbit IgG conjugated with Alexa Fluor 488 or 594	1/500	Invitrogene (#A-21206)
Donkey anti-mouse IgG conjugated with Alexa Fluor 488 or 594	1/500	Invitrogene (#A-21207)
Rabbit anti-mouse IgG conjugated with HRP	1/10,000	Merck (#AP160P)
Goat anti-rabbit IgG conjugated with HRP	1/10,000	Merck (#AP187P)
