# Supplementary material for: p53-dependent DNA repair during the DNA damage response requires actin nucleation by JMY
Source: Cell Death Differ. 2023 May 4;30(7):1636–47. doi: 10.1038/s41418-023-01170-9 (PMC10307838; doi:10.1038/s41418-023-01170-9)
Supplement: Supplementary file 12 — SI Table 4 [file 41418_2023_1170_MOESM12_ESM.xlsx]

## Sheet: Hoja1
Supplementary Table 4. List of primers for RT-qPCR and ChIP.
RT-qPCR
Gene	Forward 5´-3´	Reverse 5´-3´
GAPDH	TTCATTGACCTCAACTACAT	GTGGCAGTGATGGCATGGAC
RRM2B	CCTTGCGATGGATAGCAGATAG	GCCAGAATATAGCAGCAAAAGATC
TP53I3 (PIG3)	GTACGTCACTGTCCCCGAAG	AGCCTGAACATTTCCCACAAGA
XPC	TCTTCGGAGGGCGATGAAAC	AGGCAGCACTCTGGTAAAGC
XRCC5	CCATGAGCTTGGCAAAGAAAG	GTGCAGCAGACACTGAAATAATC
ChIP
Gene	Forward 5´-3´	Reverse 5´-3´
XRCC5	CTGGACAAAGGGCTCGTGAT	AAATGGGATGCACAAACGCC
TP53I3 (PIG3)	CCCAACGGCTCCTTTCTCTT	TGGTCCATTTTCCAGGCATG
BAX	TAATCCCAGCGCTTTGGAAGG	TGCAGAGACCTGGATCTAGCAA
CDKN1A (p21)	ACCTTTCACCATTCCCCTAC	GCCCAAGGACAAAATAGCCA
